# Supplementary material for: Genotypic and Phenotypic Characterization of blaNDM–7-Harboring IncX3 Plasmid in a ST11 Klebsiella pneumoniae Isolated From a Pediatric Patient in China
Source: Front Microbiol. 2020 Oct 2;11:576823. doi: 10.3389/fmicb.2020.576823 (PMC7566911; doi:10.3389/fmicb.2020.576823)
Supplement: Supplementary file 1 [file Data_Sheet_1.fasta]

>MT074091
atgcggttgttgctatctttagatatgaagatcctcagatcttcatatctaaaggtgaga
ggttttttaattaaaggttgtattgttgtcttgaattacaacctttgtggggttatgatt
tgcctacataggaaaggttatatgaggcttatcgtgaagacagtaacgggattaacgaaa
gttagacatagaaatgaagttggggtaactcttgcatccctttccctttcagcaaaaaga
gtgctttttctggctctttgccagattgatacaaaggaaatgttagatgatgatattttg
gaggttgatgctgactttttttcaaaagctacttctttagataaatatgcctcttatgca
gctctgaaagagggagctaaagttctttcttcaactacgttagttttaaacagagatgat
ttaaaaaatttggctgatgaacttgggatactatcatctaagaataaaatacctgatcgc
ttggatttaaacttaacagaattctgtgcctattacgatcatcttgcaactgtacggata
aaattcacaaatacagctaagcgatatttttctaagttgattggttctgaaaatagatat
accactcaggtattgaaatcagttgtgttgttgaacagtgtaaactcaacaaacctttat
caagtcattaggaaatattacagtcagaatagttcaaaaaaatcttttgatatatccgtg
gatgatttaaaagaggaaatgggactttatactattgaggaaggggagaagaaatataag
tatcctaaatactcattttttgttcgtgatgttatcaataaaagcattaatgagataatt
gagaaaacggaaataaatcagttatctttctctgttgttgggaaaaaagggagaatggct
cacatgcttagatttgagtttagtataaatgaaaaatcctcatccttttcggaagatgat
atggcatttttagaggagtttgacaaagtcgttccaccaaaaaagaataagtgaggcaaa
acatggctaaaatatatgagtttccgcagggagccgaacgaagtaagctgaaaaaagaaa
tcatccgggaacgtaaaaaacgattgcgagaaacgaacggtaacccggttatccggcacg
ctaaatggttctggttttatctacgtcttgctacggctggcgcactgcatttagtctctg
ttatttctctggcagtcctgggggctttcagtaaagctattttctggattggtggaatgc
tctgtgttgttacatggttccaccttgagcgccagttctggacgccgcaaaatttcacga
ttccagtaatcgtaacgctgtggggattgagtttgtttgccactcccctgatggagctgc
ttaacaaaaaaatgccgtggtatcgtcttctggttcctgatgcaaagcacactagcactg
aggcaaccaatgatgatcagccgtgaagcaacaatgttatccagtcggcttgcagtgctt
ctttcagccttttatcatcggttaatcatagcgcacgaggcgagttcttttcactgcgat
gcaggatagggcaaacgccgcaaaatgacgtctctgacgccattccgcaacgtttgcccg
gtgacctacagtcggttcttgttggagagagttatgaaatatcaggttaaagagtttatt
aacgaaaaatattctaaggctgttaatattttaaaggataaccttaaagaacactaccat
attttttatggtttgagattaagtgagattctttttcctgccagcgaatacggctctgaa
atgttttttcaggagtttgaagcgattaacagtgtaatattgcctttggtgatttttgat
ttgatagaccgaaagccgattatggttatcggcttcggtgaagtatgtggagttgattca
cttgttgattctggtatagaagttgtttctttagacggtttaagcgatctgctactggtt
gaaaaactgacgccattatttaactaaacctctggataactatcttttcagttttccagt
aagattttttctatatctgaaagcactattttttcaatgctttctatatagtaatgctca
ttaaaacctgtcatttctgtaaattttagctctgcatcatctttcgaataagcaataaca
actctgaaatcattttcccacaaatcccacctgtatttgtcttttatacgaaccctgtac
aatcctttttggatagtgccatcttttttctcttcctgtactttttttaatttttcattt
tgcacctgttgttcaagccatgatttattcataaatcccccacggttaacgtctttaggc
tcggtttttacttaacgaaatcttccggttttacacctgtttttaccttcatatacttgc
cctccccccttagcttcggctgaagttcggtaaagtaccatccggcaacggtaataatgc
ctaaaaatacaaaaatagcaggcttcagaacatcaatagctgatacagcgcataactcaa
tattgagattagtacaagttccctcatcaggtgcatagaacccccataagcctataccta
taaggaacatccccaatatcggttggatgtataacaagtagatattaataagagttttaa
tatatctgaatatgaacatttttctttccttaggtttctttctattttggatttccaatt
cttaaccaatgtgatggttcgacaatccattctccgcagtcataggcaacggccttatta
tgcctgttagcgaaccatactaaccaggctaataatcgctgattgccgctgtatttggtt
tatctctaaccatcacaacatatctctttttcttagccataacgctaccctaattttgca
gattcaagcagccagtggtttttcaggttctcgtccaggttatcgaatgcggccagcgct
gcctttagaacggttgtcttgctctggcctgttctctgcgcctccgcttccaggatctcc
tcaaagtacgctggcagtctgaagttcatcaactttggtttacccgctacaggcgctctg
gtagcgccggagataaaacgcgcggtttctgcgtttgttgctggttgctgagattcatcg
atgttcgggcggtttagttttaaagccatgaaaatttccccttgtacggtatgcattaat
tgtaaatatcatagtatctttatggtgtatttacaatgtaaagatttcgatgaatattgt
tgatatttctataaaatgccaatttcctgtgccacaagttcaatctgtgctttcgctgtt
gaaaggctcgatgcccggctaacgtcatgtacccctgccccttcattacaggcgctttca
tacacatccagctcggatatccgggttttcagaggttgaatccagatgttgtccgaacgc
agtaatttatccagatcaatggccgcttttctgtggcggggtttcgctgagttgattctg
gtgaacagcacccacggttccagagctgcgttagctttctgagcggtgcggattttctct
gtaacactggtcagtgtttcgctttcgaaatcagaggacggcttaaccagtgtcaccacg
atatctgatactgtcagggcgctacggaactcctggctgtcgtggccggggcaatcgaca
atgagaacttcacacagcttactaaggcgcttaatttcgttgctgacgtttccgtaagct
gcgtgaaccgggatagtgagtaagccgttatctgtccgcttttcgttccagctcaacaga
tcgtggtttttatctgtcttcaggataattaccgacttacctttgttgaccagcattgag
cctgtgttagccacgtaggtgcttttgcctaccccacctttatctgatacgacaagcaag
attttacccatttcagaatccctctctttatgttgtaaagctcatgtaaagatatgaatg
tctttacatggtgtgtttttcgtaaagatacttttgtctttacagtgtctttataatgca
atggctttaccatgtaaagcacaaataaagatatatttatctttatggtgtctttacatg
gtaaatgttgctgtgtctttatgtgcgctttatggtgtaaatcttggtgtgtctttacat
catctttatgttgtaaatttttagtgtgacgttgtcactatagggctggggtctgtttgc
tggttctttttgagtgtgccttccctgaaccaactgaaatgggtactgtatgggtgtgtc
tggttaactcaaaatgaactggttccctataatgactcaaacagtaccgaaaggctttgt
cagagcttacttacgcgcatccacgactgaacaggatgcaacacgcgccctggacacgat
aaataccttcgccatcgagcgcggcctgagcatctgtaactactacattgaaaatgaatc
aggttctaagcttgaacgccctgagttgttccggctcctgaaagattgtcagcaaaacga
tatcttgctggtagaggatgtggacaggctttcacgcctggtaggggaggactggaacac
actgaagaaaatgatccggcagaaagatatccgggttgtggccgtcaacgttccgacaac
ctggctcgcatcgggtcacaatgattttgacagccgaatgttttcggccataaacgatat
gttgctggatatgctggccgccgtcgccaggcgagactatgaacagcgccgggaacggca
gcagcaggggatcgccagggcgaaaagggacgggaagtataaaggccgccaggttaatca
gtctcgctatgacgccataaacaggctgattgcgagcggcagctcctggagccagattca
aaaagtgctgggttgtagccgggcgactatcagcaaagctgtgaagcaacagaccgttaa
caaaatgaaccatgaacctgaaggtagggagtagttacaacataataaacagtgtgttga
agaataaaactgattctttatactgtatatgcatgggtcttccccgatcatggtgggaag
gctcagaacgccatattcagctttccgtagtggaacatcacccccagtttaaagcgctcc
cggtttcggtatcccctggcttttatcctcagcagcctgatcttgctgttaagtgcctcc
gcatttccgtttgagacactgtgtcgcatcgcattcaggatcccgtacagcctttttcct
atcgttttcgcggcatttttcatcatgggaacgtcactgttagccgccagcgccaaccat
ctctgccagtcactccgtctttcctcgctccatggcctgttccagatatcctttgccagc
tctttcagcgcccagcactggctcgtcagcttcatctgtgcacgcagccacatcagcttt
tcctgccgggattcggtcatccacttatcgctgtactgccacaggaagcgggttcctttt
gcctggtgtcggctttcaacagggaggtgcggatgttcattctgacgggttttatcaact
acctcgcccagttgcttcgccacatggaagcggtcaaaggcgattttctcaaccgcactg
ggtaagtggatacgcgctgctcttatatagcccgcgttcatgtccattgagagcgttttg
atagccagcaactgcccatcagtgagcgtgcgaagatagccggcaagactctctgtgccg
cgatcatccgttaaggccagcgcccgaccatcgcgatcggagatcaccgttatgtaacga
tgtccttttttaaaggcgacctcatccacattcatatgacgggcggataatggctttttt
atccgggcaagacctcgcttaactgcccgggtcataatgccgtcaaccgcattccaactg
agcttaagttgcttcctgacagcatcaacggtgctgattttcagccatgagagaacgaac
gattcgaatagcaacgtataccggcttccggggccagcccacggaacaggcaacgtcagg
cagccatgctccggacacataattcgtggaacatcggcttcaacaatagtggtgaactgg
caggtatcaagatggcgccatttacgatgacggtgatcgtgaacagaacaggatttaccg
caggtcggacaggctagccgggtgttttcagcgatctcaatagtgacagtaacagaaccg
gcattttcatcgagagaaagggactttacctgccacggatcggacaggttgagaatatga
gcgtagagggacttttcgtccatggcggtgacctctggcgattaaatacaccattatcat
gccttcagccaccacaacaagggaagacccatatgcatacagctatattgatcggaggtt
tttcatgcctagacactatgaaattgactcagcctggcgtgcgagcattaagcgtgagcc
gaacggtcgtcagacagttacgacagaagcctttgtcagccagcttgcgctgattaattt
tcactggagttgtcgccaagcaaatcagtggattgaaacctacgtgaccgtttttaaaga
catttccactcaggaaggagagaaccggacattcatgctttttaaccccaacggaggccg
ttaaaaatgggttttccatcgccagcaaccgactaccaggaaaacaggctgtcactcgat
cagcactgtaatacaggagcgccgggagtattcttttttcgaagtgatacctactctttc
cgggaagggataaagcctggtgcgctgctcatagtagattttgggggcacgcccgttgac
gggtctttggtgctctgtgtcctggaacaagaattcaggatcatgcgattgcgactacac
cccaagcggtgtctccaggaactcgataagctggataacttcagggctatacctgatgac
gatgaggacgggttggaggtcaggggggtcattacgcacattgtggcactgttgcaaagt
tagcgatgaggcagccttttgtcttattcaaaggccttacatttcaaaaactctgcttac
caggcgcatttcgcccaggggatcaccataataaaatgctgaggcctggcctttgcgtag
tgcacgcatcacctcaatacctttgatggtggcgtaagccgtcttcatggatttaaatcc
cagcgtggcgccgattatccgtttcagtttgccatgatcgcattcaatcacgttgttccg
gtacttaatctgtcggtgttcaacgtcagacgggcaccggccttcgcgtttgagcagagc
aagcgcgcgaccataggcgggcgctttatccgtgttgatgaatcgcgggatctgccactt
cttcacgttgttgaggattttacccagaaaccggtatgcagctttgctgttacgacggga
ggagatataaaaatcgacagtgcggccccggctgtcgacggcccggtacagatacgccca
gcggccattgaccttcacgtaggtttcatccatgtgccacgggcaaagatcggaagggtt
acgccagtaccagcgcagccgtttttccatttcaggcgcataacgctgaacccagcggta
aatcgtggagtgatcgacattcactccgcgttcagccagcatctcctgcagctcacggta
actgatgccgtatttgcagtaccagcgtacggcccacagaatgatgtcacgctgaaaatg
ccggcctttgaatgggttcatgtgcagctccatcagcaaaaggggatgataagtttatca
ccaccgactatttgcaacagtgccccccgccctgcaggaacgcctgcgccaactgcatcc
ctacgaactcccggagctgctcgcggtcgaagccgcgtccggcctgcccgaatacctgca
atggctggccgccgagagccgaccggtaaactgagccaatgaccgcatccacgatccgcc
tgcgccgctggctggccgggctcgccctgctgcttgcgctgcccgcgacctcggccgtcg
cccaggacttcgaactgccgccggtcgacgaggtcttcgtcctgtccgcgcaggccaccg
cgccggaccgcatcgaggtgcgctggcggatcgccgacggctatgtccgcgcaggccacc
gcgccggaccgcatcgaggtgcgctggcggatcgccgacggctaacgaattcttcggcga
cgtcgaaacctaccgcaaggaattgctcggcaccctcaccggcacgcccgcggccggcgc
gagcgcgaccaccctgaccgtgaagtaccagggctgcgccgatgccggcgtgtgctaccc
gccgcagacccgcaccctgaaggtcgcgttgccgggcgaagcgggcgctggcggcttcgg
ctgtaaggcgcgcgggctgcatgattatgtcgtcaagaacggctctgccgatcatcccaa
cgccgaggtgaaattcgcactgggtgatgtggtcaacaccatgatcggctgcactaatgg
tgaaacgatcatgctgtgccacgacacctcgctgccgcgcccctattctctcggctttcg
ggtgcaaggcaccgaggggctgtggatggacgtcaacaagtcgatctatctggagggcaa
gagcccacagccgcaccgctgggagcctgccgagggctggtttgcgaaatacgatcaccc
gctatggaaacgctacgccgatctggcggcaggggccgggcatggcgggatggactggtt
cgtgatccacgcttttgtcgaggcgctgaaggccaaggccccgatgccaatcgacattta
cgacgcgctggcctggagcgcgatcacgcctctgtcggaacaatcgattgctgagggcaa
tcgcacgttagattttcccgacttcacccgagggcagtggcgcacccgcaagccgatctt
tgcgctgaacgacgcctattgatcgacgcgatttaggccaagcgcaccgcaaaggcgaaa
ttggtaatcttgtcggtatccttgacgcccggcgcgctttcgacgccgctggaggtatcg
accagcggcgctccggtgcgcgcactcgcctcggcaacattcgtcggatttagcccgcct
gccagcccccacggcaaggcaccgcgatatccggccagcagcgaccagtcgaacgccaac
cccatgccgccgggcagcgcgccgttgggggtcttggcgtcgaacaagatcaagtccgcc
gccccggcataggctgcggcgcgtgcgacatcgctggcgctggcgacgggcagcgccttc
cacaccggcttgccaaaccgcgcgcgcaactgggccacgcgttcgggcgattccgaaccg
tgcagctgcagcgcgttcagcttggctgccaccagtgcgtcggcgatgacagcatcatcc
gcatcgacgaacaaaccgaccatggcgatctggccagctgcgcgcgatgtcaaagcgccc
gcgacattcgacgtaaccgcacggggcgacgctggatagaacaccaacccggcatagtcc
gcccgcgccgcgatggtcgcatcgagcgcctcgggtgtgctgatcccgcaaatcttgatt
ttcgcgggcatgcggtcagtcggggttctggatcagccgcaccagcgtgcagtcgggatc
gatcaggtagccgatcctcaggccgctcgcctccagttgcggagctttgaagcgcggcca
gccggtgcttttttcctcggctcccgccgcgttcaccaatgccaccatggcatcgagatc
atccaaccgcaggcaacagccgaccgagctcgtagctgggtcgaggtcaggataggggaa
gaattcgagctgcaaaccgccgcgctgcaggatcatccagccgcgatccttccaactcgt
cgcaaagcccagcttcgcataaaacgcctctgtcacatcgaaatcgcgcgatggcagatt
gggggtgacgtggtcagccatggctcagcgcagcttgtcggccatgcgggccgtatgagt
gattgcggcgcggctatcgggggcggaatggctcatcacgatcatgctggccttggggaa
cgccgcaccaaacgcgcgcgctgacgcggcgtagtgctcagtgtcggcatcaccgagatt
gccgagcgacttggccttgctgtccttgatcaggcagccaccaaaagcgatgtcggtgcc
gtcgatcccaacggtgatattgtcactggtgtggccggggccggggtaaaataccttgag
cgggccaaagttgggcgcggttgctggttcgacccagccattggcggcgaaagtcaggct
gtgttgcgccgcaaccagcccctcttgcggggcaagctggttcgacaacgcattggcata
agtcgcaatccccgccgcatgcagcgcgttcataccgcccatcttgtcctgatgcgcgtg
agtcaccaccgccagcgcgaccggcaggttgatctcctgcttgatccagttgaggatctg
ggcggtctggtcatcggtccaggcggtatcgaccaccagcacgcggccgccatccctgac
gatcaaaccgttggaagcgactgccccgaaacccggcatgtcgagataggaagtgtgctg
ccagacattcggtgcgagctggcggaaaaccagatcgccaaaccgttggtcgccagtttc
catttgctggccaatcgtcgggcggatttcaccgggcatgcacccgctcagcatcaatgc
agcggctaatgcggtgctcagcttcgcgaccgggtgcataatattgggcaattccatcaa
gttttccttttattcagcattaaaaaccccgcaaatgcgaggcctagtaaatagatgatc
ttaatttggttcactgtagcaaaaatatggggcgaattcaaacatgaggtgcgacagttt
caaaagccatatgataatcaacaagctgagcaaatttctctaaggaaggtgcgaacaagt
ccctgatatgagatcatgtttgtcatctggagccatggaacagggttcatcatgagtcat
caacttaccttcgccgacagtgaattcagcagtaagcgccgtcagaccagaaaagagatt
ttcttgtcccgcatggagcagattctgccatggcaaaacatggtggaagtcatcgagccg
ttttaccccaaggctggtaatggccggcgaccttatccgctggaaaccatgctacgcatt
cactgcatgcagcattggtacaacctgagcgatggcgcgatggaagatgctctgtacgaa
atcgcctccatgcgtctgtttgcccggttatccctggatagcgccttgcctgaccgcacc
accatcatgaatttccgccacctgctggagcagcatcaactggcccgccaattgttcaag
accatcaatcgctggctggccgaagcaggcgtcatgatgactcaaggcaccttggtcgat
gccaccatcattgaggcacccagctcgaccaagaacaaagagcagcaacgcgatccggag
atgcatcagaccaagaaaggcaatcaatggcactttggcatgaaggcccacattggtgtc
gatgccaagagtggcctgacccacagcctagtcaccaccgcggccaacgagcatgacctc
aatcagctgggtaatctgctgcatggagaggagcaatttgtctcagccgatgccggctac
caaggggcgccacagcgcgaggagctggccgaggtggatgtggactggctgatcgccgag
cgccccggcaaggtaagaaccttgaaacagcatccacgcaagaacaaaacggccatcaac
atcgaatacatgaaagccagcatccgggccaaggtggagcacccatttcgcatcatcaag
cgacagttcggcttcgtgaaagccagatacaaggggttgctgaaaaacgataaccaactg
gcgatgttattcacgctggccaacctgtttcgggcggaccaaatgatacgtcagtgggag
agatctcactaaaaactggggataacgccttaaatggcgaagaaacggtctaaataggct
gattcaaggcatttacgggagaaaaaatcggctcaaacatgaagaaatgaaatgactgag
tcagccgagaagaatttccccgcttattcgcaccttccctaatggtgtaagccaatctaa
cgcctttctaggacgagtattcagtgacatggcaacttgatttaaataatgctgatctgc
ctgatttaaatcaatccctttaggtaaatattgcctaattaaaccattcatattttcgca
tgtgcctttttgccagggtgaatgtgggtcacagaaatatacatctatgcctaaatcttc
ttcgagtattttatgttctgacatctcacgtccacggtcataggtcaacgttttacgcag
ttctgcaggtaaatatttcagagcttcagttaaagccttgcgcactgattctgcctttgc
atcaggtaatgttgccaagatacagagccgtgtatttcgttcaataagtgttgctatcga
acttttattgtctttacctttaattaaatcagcttcccaatgacccggtatttttctttc
ttgaacttcggctgggcgctcatgaatagttttaatatcctgtaatatagaatctttttt
aggttcaccgttagcttttcgctttttattttcatgacgtagacaggataataagtcttt
tttcaactcaccctttggtaatgctcgtatcgttgaataaatcgttgtatggcttacatt
cattgtttgatccaaatcaggaaatgtctttaaacgctttgctatttgctgaggagacca
taaacaacggatcgcttcaacaataaatttccagaggattgaatcgattttgagttttct
gtgaccacgtctacgtctagcgaaggtgttatcagaagcatatcgagcttgataaacgtc
attgatgctatttcttttaagctcacgatagatcgtactaggatgtcttttaatgagttc
agcaaattttctggctgaaaagccttcttttcttgactcaagcattaatgcagtacgatc
ttcaaagttaagatgatggtatgacaattttatatactccataaaccctttaaattaatt
aggtggtttatgtcgcacttcaagttttactctgccaactttaaatcagtggctccacta
acactcttcacttatttatttaaaatttagcgacgttaaaagacaattaagtatttttag
ataatggggttctagggattttccgtccaaaaacgacaaagtgctctggaggccgcgccg
tccgtggcctccagaggggtattacttttcgctgacgggtaaatatccctcgattgagcg
cataagctcctccagatctggcaatttttcgctcaattcgaagtggtaagtccccttgag
gttaatgttgtgccaggccacaggggatgcctgtttgacgatatctattctcttggtatc
tccttggtattcgaagctggtcaacagctggctgagtatcctggagttgaagtaaacgat
ggcattggtgaccaggcgagcgcactcattccatagctggatttcttcgtctgaactgcc
ccggaactgatccccattgacgctgctcacggcccgacgcagttggtgataggcctctcc
ccggttcagcgcgcgctgaacatagtttcttaaactggcatcatcgatgtagcacagtag
ataattcgctttcaccaggcgattgtattccgtcagggcttccagcagcgggtgattgcg
cttgtactccgagagctttctcaccaaggtggcttgcgttgttttccgctgcttaagtga
tactgcaatccgttggatggtatcccagtgctgcgcaatacgatgggtattgattggctt
ttttaagcacagctgaattcggtgttctttgtcttccttgacatcaaacatgtcattgat
cactttgccaacctgggcatagcgtggggcaaactggtatccgaacagatccagtaacgc
gaagttcacatggttcaccccatgggtatcggttgagagcacatccggaatgatgtctga
cgtattgctcatcaacaaatcaaagatgtagtgcgattcatgttcgttggcgccgatcac
tctggcgttgatcgcagcgtgattggcgatcaaggtcatggcagaaacacctttttgagt
gccaaagtacttcgacgaataacgggttttgaaggtctcgcgccgggcttcgaacttttg
accatcggcactggcgtggatcacatcttcctggatgttgtagtaccggaagatgggtag
cttggctgtcgcgttattgatgttgtcgttagcagcattcaatgtttccaggcgaagata
gttcgcctggatagtgctgagctgatcataggtacgatcagagatctgtgccatgccgta
aatgccttgattggttgcattgccgaccagaattgccaacaggtcatattcatgggaacg
gcttctggattgggaacccagcacatgagcgaagcagtcaatgaaaccggtgtcacgatc
aaccatgcgcagtacatccgcaatccccgttgtgggaatttgctggaagaagggattgtt
gaccagatgatgtttgctggccgaaggcaggcgccagaagcgtttaccctgcggattacg
caagatgatattccggttgtcttcctgttcaagatattcgccgacttcgtacaaacgggt
atccaattccatggccatctgtttgatcagcttttcaggctcctccgctaattttgtaaa
atggctctgttgaagcagcgtatatttgttttttcgccaatgttccccgtcgatcaggtc
ggcgtcgagtgcccggtatttagtgatatcaggcagcgtcagctggccattcaggcgatc
aggaatctgttgatagaggaaccactcataacgatcgatcaggatattcccttcaccatc
cagcaggaattcacgtgattttttggaaaggagtctggtgtcggcagtttgcaactgagc
gtcctggccgttgagttcgttttgtgttttcgccaaggcggccgctaagtgctgggtgcc
gtcgcagccttcgaagcgcagacataggaacaactctcgcagcaaacctttccgcagact
ttctttctcgtcgcagtactgccacatggcttcatcgaccgatcgtcgctgctcgttcag
gaagagacatacagattccagatcccttttggtcagcaggctcagtgcttgctgtcttac
tgttgcaaacggtagttgcagatcaatgctgtcatcaatgaacaggtgcagtacttcagc
tgccttgctgacatttttagctgctttttgccaatccttaaacaccgcttcctgcgcata
atcctttgccttctgtttggtctgtctgacatgatgcacaaagccatcggcaatacgttc
cagcgcttgctgccatcgcgtttgaagatagcacaataaatacagccattggctgcctac
ggtttgacgtttcagtttggcaccgtagtcgtcgactttctctgccaggtgttgcagatt
tttctgcgacagtgatagcgtgctcaacagcagatccacttccggcatccaatgctggat
atggcgatagacaatcagttctttctccaactcggttccggtgaagttacgagccgattg
tcgcaactgtcggaacggcagtggacctgtgccgttcacgagctccgccagtgcttgctt
aagaccgcgtgacattgcacgctcaaggtgcgcggccatgtgttcctgttcgtctcccac
cacctgactgatgatcttttgcagcgtgctgtaggcagggattgcgatcttctgccccga
acaatattcattggccgcatcgaagaggtgcctaggcgctgtccaggctctggcttgctg
ggataagtaatctctcaacgccgctccatggtctttgacattccagcgctggtagttgca
gagctggaaaacacgttggtaaatccgttcgttctcttttggcgtgagattaaagggtct
acagcctgggcctggtagaacggtttgataaacgtatttgaggtcctgcttgatctgatg
aaagccgggattcagcaccaccggcttggctttgaaatagcccagcagtaccaccagcat
gtaacgctggccccgatgacggaggcttttagcgatcgccagttccttatcgttcagcga
gaaaaagaagcgttggtcggcggaggtgaaagcggggggtccatataactcatcttgttc
tgcctcggacaagatttggacacgttcttcgaatgccatggatttagcccaaaaagacta
aatcttactcaaacagagcccaaatagggatctcgaaaaaagtaatacccctctggaggc
cacagacggcggggcctccagagcactttgtcgtttttggacggaaaatccctagaaccc
ctcagtgggacgaaatgatccggaccgctggctccctgaagctgggcaaagtacaggttt
cagtgctggtccgttcattgctgaaaagtgaacgtccttccggactgactcaggcaatca
ttgaagtggggcgcatcaacaaaacgctgtatctgcttaattatattgatgatgaagatt
accgccggcgcattctgacccagcttaatcggggagaaagtcgccatgccgttgccagag
ccatctgtcacggtcaaaaaggtgagataagaaaacgatataccgacggtcaggaagatc
aactgggcacactggggctggtcactaacgccgtcgtgttatggaacactatttatatgc
aggcagccctggatcatctccgggcgcagggtgaaacactgaatgatgaagatatcgcac
gcctctccccgctttgccacggacatatcaatatgctcggccattattccttcacgctgg
cagaactggtgaccaaaggacatctgagaccattaaaagaggcgtcagaggcagaaaacg
ttgcttaacgtgagttttcgttccactgagcgtcagacccctgttaccgatgcaagaaca
ggggagtttcatgaaatgcctgtttaggagtgattaaaggtaacttgtgcgcagaaggtc
aggtgtgtggtggttagtacagactagtgaatgttgtaactaaactatatttttattaaa
ggccggaggtggtgttcctccggccttaattacgtttccgtgttcattagtcgatgaact
ggcggatcagttccagaatggcaatcagcgcgtttgcaagcgccgctaccgccctcagaa
cgatgattaacaggttaatcatccgttttctccataaatggagtaaagacaccgtggctt
gctcttacactgcctgtcaccacggcttctcttcgtcttgtcagttgtagagagtctcac
tcctgccagagcacagataaccagcaccacctgtattacctgtcaggactttgaacctgt
tcatgccgcatttagcggaatgcagggagagactcaccacagagctaaccctctgattat
acgtttatctaacgttcaggcaaaccgttaacgcacagtcactgcccgtcatattgcata
atcaggcttcacggattatcatactattgtcagttgtagagagtttcccttccgggctga
gttaccagctcgcaccggaaccgtaaaaaagccgacctcaccagtcggtttttttacgtc
tgcggtttcccgcttcgtttaaatctattttaaatgaataaattgttctgcggcaaaccc
aacaacataaggacgttagggttgatggttgccgaaatcgcggtgcgttacgtgaattct
gaggttttgcgagggggattgggcgcgagaatttacgagagagcgccggaacaatgccgg
gatcacaaaccatcacccgtgaaagaaatcttccggcattgcccggtcaggtagtatgac
attcattgtcaacggccatcaatttataagctgctttgcacttcataaaagatcaccacc
agggctgctaaaacagtaccgatagccagcacgttaaaaagtacgtccttcatctttacg
aacgacatactgatttgcgtcctttcccttttgtcagccttctctatcatccagcgttgg
tatgaatcactgttactttttctgtccatgttccccccaattcatcaatgagcaccaggc
ggccaccaggcttcttgccaacaaagtaacggcctcgcggcagacgttcgccagtcttca
gccgttcgatccagtcctgaaatgcagggcgcggtttatagctgtagcggccaaaatcag
ctaaagactgcgtgaccatgactgtttggcagccatgctttctcatatcacgaaacgtat
tttccagtgcagccagtgtattcatttgcacgttctctctgcttttcccatgaagatatt
aacgacactcaaaactaacaccgttggcatgatcacggcagcatagccgacagcaacggc
ctgatatatggtcaatgagtagtcgggctgtttatacaatacgactgaaaaaatgctccc
caaacaagcaagcagagttaaaaacaagtaatcgacaaatctgtttttatagataaccca
tgcaacgatgcagggatatgacaccaggcacaggataatcgcatttgtggtatgcacgtt
tcgctccttgttatttaagggttgtcagccagatcaaacagattgttcaggctggaacgg
aattgttttaccgatgataccagctcctgactccgcgctttttcctgcgccagttcacgc
cgtagctgcgccatctcgtctctgttacgctgaagctcaaggatagccgtcataaaggtt
ttgctggctgatgcctgtccggtcgcttcctgcgcctttttaatggcctgatcttcgtcg
tcattcgttctgattgtgtaatgccccatgatacccctcttttgctgtcatttttgcgct
gccggcgcgaacccgggaagaaactttgctggcaaaaaacactggccaacagatgtgacc
gggaaaatttgctggcaattaattttcgatgaaagccagctcgcaatcgccgcattcaat
attcagtccggctttgccccacacggcagcgccacacccgcgacactgatatttaacttt
atttcgttttggcttgtcctcaaatgctgcaactgacaaatcattgtcattgctcccggc
catatcatctgaatggctcccgttctgcggtgacactgacggcagcagagccatagaaag
caccgcttctatatcaatcccggcctcagcattttgatgcgccagagcaagcgtttcgcg
ccattgctctattacggcggtcatatctttttgttgttcgacctggacagggaagcgatc
aaaccagctcaaagcaaattgcccctggaacagttccagtgtgacgcgctggaagcggcc
accagggatcggatagtcattaatcttctggccgactttcgcaccaccaggtctcccggt
ggaggagggcataagtccgatactttccatttttgccgcccactgcgcattgtggtacgt
cttacgcgacgggttgccgtagtggtactgccacatatggcactgctcatgaaccagcgt
ttgcatgacttcaataagcgggtacaccgggaagtattcaggattgagggcgatttcatc
aatcatcctgccgctgccgtcagcagcaacaaagcgcctgtaactgaaatagcccattgt
gttcttgccgcgctggaacgtaatcagacagtcagggagttcgccgtcaaaaaggcgctg
gttatagaaatcaaacgcctgttgtagctcgctgtaagcgcgttccgtggctcttgtcat
gctgaagttcgcttagcggcgttccgatattcctgtaactctgcaacaatagcagggaac
acatcagcgcaacgctgtgccagcttaaccgcctttgaacaaacgcccataccatgtgct
cttttgagcgcctccaacaaatctaccagttcctcgtcagtgattttttcagtcatctat
taagcttctccattatctgtatcgtacgatacagataatataaaccacacctttgatagc
ggcaatcttttttgctggcaatttcacgcccagggcgggcatcgagcgggtaatattgct
ggcaaaaatcaacggccaaaccggctgcaggaaactggtttgctggcaagcgtgatttac
tgctgggcttgacaccttgccattgtatgacgcttgttttagtgtcaaatgaacaaccag
cgcgagaagaatataggaagcaaaagcaatggatatcaaacctaactcagtgatccacct
ggagccaggcgaaacattacccggctataccaatctgaaacccgtacctgataagtattt
cgatgagttaaaggcactcataaataaactcaatactcaatccggtaatatttacctcaa
gttaaaacagatgtacgcctttttggatcgttttaacaaagaatttgtgagcacgtttac
ctcctgtcaaaaggggtgctcttcgtgctgtaaaatggatgttcatttaaccgcgcttga
ggcaacacatattgcacaagcaagtaaacttactgccagagacaacccgcttacgaccgg
gcatgagtcaaaatgtccgtttttgtctgagaagggaacatgctcaatctacaattaccg
cccgctgttatgcaggacatatcatgtactcactccgccggagatgtgtaatgacctgga
tgcacaagtcatgcagtatggttctcaaagcgcgaacatgggaaatcacatctacaaaac
aatagcagagtggatctattttcagacgtatcactgcactggtaagttagaaaccaaaga
tatcagagactacttcccttatccccgcgaagatatccaaagatttcttcaccataaccc
cccgcgccctttttgctaaaaaaaagcctctgacgcagtgtcagaggcttgttagattac
tgttcgtcaccagcagtgctggaagcatcttttttgatgagaaactcatcaagagaacgg
ccagcttttaacgcttcgtcgattggttttggtgtccggccacgaccagaccagtatttc
gtttcgccgttttcatcaaactgatatttaggcggcgcttttggcaacgtctttttgcgt
gttttttgcgcatcttcggacaggccaagcagttcttccggtgaaaaaccttctccggca
atcaactggagcagttcctggcgctttctttcgcgctctgcgcgttctgctgcctcacgc
tctgcttcttcacgacgttcttcgatcacggcgttaagcttttcctgcatttccagcagt
tgttcaaagctggtttctcgcgcaaaaacacgaacagagcgaatattcaggagtagcttt
tttgttgcgtcaaacgtttcattttcactcatcgagttaatccttattttttactgaact
gaaacccaagtttacccgtagttttatcctgcaaaacaattgcagcgtcaaactttttcc
cggttttattactggtaaagcctttaatctctccggttttaccttttttgattaatgtct
caacctgattttgtgtcagtttttttcctgacacttcagaccagattttaaactcgcacc
cggaacagaaaaagcctttaggccggataataatttctttactgcatgaagggcaggggg
cttcgagccgggacatggaaccttctgatctggattttgcttccatatccggtttgccgt
ctttgtccgggaatgttgtcttgcattcagggtagcaggagcatccccagaaaaagccat
tttgccccttacgcttacgcaggaaaccgttgttacaaaccgggcagggcgtggcatttg
aagaaatcgaaattccgttcctgtccagctcgtcgattaacccctggacgtactcatcat
tttccttaataaactcctcaactgtcagctctccggctttgatctgagactgcttttcag
cccacagagcggagatatccggtttagtgatttcaggaggcagtgcagcgcaaaactcct
ggccttgttttgtggttttccataccagctccgaataccccttttctttttcgatggaga
taagcccggtatttgccgccagtttctcaagaatacccgcgcgggtggcttccgttccga
tactgccacgatcactgctgccctcgtctttcgcttccagcgcctttctgagagccggat
catcaatgaattttgccgcactcgtcatggcggccagtaacgttgactctgtgaaatagc
gaggtggtgtagtctttttcttgtccacgtctgccgattcacacaggccgctgtcattaa
atttcagcaatgaaaggtcaaaaccgtccgttccggcatcttcggtttcgtcctcgtcat
cactatccttacccagcgcttcccagcccttttgtaccagaacgctctgtgtggccgtaa
aggtatcccccttaatatcaaagtggattttcgtcttgttgcggatcgcatccgggtaga
acagcccgataaagtagacggacaccaggttataaacgttccgctctttttcattaagct
gaataccggctccgctttttgtcgtcgggatgatggcgtggtgcgcctcaatcttactgg
cattaaaggctttgtgtttctggcctttatccatatctacgatcgcagacgccagttcgg
gtacggtggccgctatagcagtggcaatatctccggcctggtaataatgctcatctgaaa
gatagcgattgtcagaacgtggataggtcagaagcttgtgagtttcatacagcccctgca
tcacatcgagcgtatcttttgcagaataaccaaatcgctttgcgcagagctgctgaagcg
tggaaaggttaagcggaagcggaggcttgctattttccggctttgtcgtcgcgatagtaa
caatagcatccttacccgtaacacgtccggcaatatgcgcggcctgagcttcggagatca
ggcgttttttctcgtctatctgatcgtcgtctgttgtctgatatttcgccttaatctgat
gcccgttcatcgacagactggcgaatacatcgtaataaaagctttctgtgtgattctggt
tcgccagcgtgcgcatgttcaccagaccaagaacggcactttgtacccggccaacgttca
gaacgccgtcatagcccttctcacggccttttaatgtacatccccgcgtcatgttatagc
caaaaccctgatcgcacagggaacgcgccagggcgcttaacgtcataccgcgaaatttat
cgttaggttgtaaattcgacagtgatttttgcactggcgcaaggttgaggtcggcaacaa
gcagtcgctggacgggtttcttgtttccggcataacccagaatctcatcaaccagcaaac
atccttcatcatcggggtcgcctgaatgaacgatgctgtcggctttatcgataagagaca
aaataatgcgggtctgtgcttctgattcaggcttgattttatattttggcggataaaccg
ctttaatgggtaaatcactataacgccagttggaatatttgtcgtcataatcctgtgggt
cgtaaagctccagcatatgaccataacaccaggtaacgacatcagaaccgtgttcaaaat
agccgtttttcttttctgtattgggatttccgcccagtccttcaaaaatagcctttgcta
aagacggtttttctgcaataaaaagtctcattaatcaatcctcaaggtaacttgaatagt
caggctgcgcaccattctttttaaagatttcttccctttcctctatgtcttcttctgcct
cctgcacactaaggtcaagggttcctttcaaaaaggcacgcgcattcttgattacatcta
ctgttaattcgttttttgttccgcgaatcatgccaatagcaatatttattatctccttta
tttcagcaggagtcgttctgtccagcaccgcgccaagttctttaaggtcaatatttatat
cgtctggtaagtacattttggcacaagcggcagcggctttagtccgaaaagcacctacag
atatgattctgtcaattctgccagggcgttttctgatgcgcggatcaatccggttaggat
agttcgttgaaaaaataacatatgtcccggcaagatttcgcggtgtatcagccccatcaa
gaaaacttaacgttccggcatcagcccgataaagttcatcaacctcttcagctattatga
taacgggtattttcttttgagctgcggcatagcaaacatctttaaagtaatcatcagcat
aaacaaatacatatttatcctgatattttgcccccaaagcttttgcgatagtcgttttcc
ctgtgcccggaggaccagtaaaaagcacttttcgcattcctgactgaccataacgggtgt
agaaatcaatatccgaaaagaactgattaaagtcattctccagctcattaaactttggat
gaacagaaaaacgtaaagcgttttctatttcttccttccttgccttaccgtgataataaa
cgccgtcgtaacacccgattttccagatacctttacggggtaaagagcggtttaatttag
cgcgtccagcttcgcaaagattatgaagcatcgacatacttttggttgtgccaactgcgt
actccattctgactttagagttaagaatgaagcgaataatatgaaccacttcattttgac
caagatgaatccggtatgctcccgaaccatctttaaacataagctttttaatcctcccgg
ctttagccataacagggctacttcccgtatgaacgacggttgaagcaacgggttcgatat
caagattcgaataaattttacgattctttctgtttataaaaatctctgccactttaggat
agtaatcacaatcctttacgacagtaccaaaattatcttcaccgtaatattctttatgga
gccgtaaagcctgctctaccagagttaatttacccatatgcgcaccatgtatattaaaaa
ccgtgacgttgcctgaagattttcttcaggcagaggaggggttggacaagcgaagcgcgt
cagttttgtttatgacgccactcccacggaggaacgggattactgtcagcccacaggccg
cgcttctgtgtctgagcttcccgttgcagagccggtaatgagttatcggtgttgtacctg
tcataaacccatgcagccccttttagcacttgctggcggttagcctcagtgccgttcgct
gtcaccactcgtcccaggactcgcccgtagcgatctgtttgcgtataagagacggtaact
gattgccctgccagcagggctttaagttgattggttgaccagcgaccaaagggttgtttt
ttttccggtgcatcgatatttatcaatcggactcgaatcggaacttcatacacaacaatt
ttcgcgggtagtgttttaacttcgatggtatctccatcgagaacgcgaataactttcccc
tgaatctgagcagcacacaatgtagctggcaacagggcaacagcaaaggaaagaacatta
aaaaaatgtctcattgctttcttccctcccatattgctgagagtcttttaaaaatggata
aaacgacgactaaagccactgcgataacagccaacgaaggaagtacatagctgtataact
caaccatgaaattaataaactcaatgagcgattgcggctttaaggaagcatcccacaaaa
cgataacaaaacgataaagcccatagacaattgccggaaaccagaccataaacaacaaaa
tttcagtaaaaacagaagcgaccgatttgacactatcgataatttcaattccggcaattc
tcacacttcttgcatcaggtacgttaataattttcatcctcccacccctgtaaaaaatgt
tcgcaagttccagtctcaaacctgaaacttgcgtattcacatcagaattaaatcaaacag
aattaaaagtttttcaatcggccaaagcttgaaataattttacttactgtacctgcatca
gccgcaggacattcatttagttttttctttctggcatctgccgtgtgatcgggtaaaaaa
ccatgtttattctttttcctgattgacataaaacttttatacatcgggtcacattctgcc
ggactacttccgtcaagttttccggcaaggcataacaccattgcacatggatcgttcggg
tcggccttttcctcagcatgagcagttccggcagcgaacgcacaaagcagcactgccgtg
gttacggtctttttcatatacacctcatggataacgggcaactaacgccctgcggttgtt
caaccccggctcaataaaattacaagaattttattaatccggcgttatcgtgataaataa
acactggtagtccggcaagaaaaacagttcattttataacgatactgtatgacaccgttt
gcaccgttcgccctcaaccagtttttagctgtgaaaaagtctgttccgttactggtttca
acaatcactgaatcagaatgtgcaacagaataaaaaacagcatcatcgtaaaggcggttt
tcaggcctgaaattatggataaccttaacccacgatgaattaaccttgtctgatttaata
actgagtatgtcggttgccagtccattaattgtgtattcaccgtttcaggattctgttcc
cagtcaacctgtggtggttcaggcggagaggaacaggcagagagaaaaaggacactgacc
attaacatttttttcatagtaaaacctctgactccagctcaccgacggagagcatttttt
ctttagaaggatatttaagccctttaacacccaatacttttttagtcttattcagagagg
cggttaactcggtaagtttggggcttaccatcatcagcctgtccataaaatacgggtcga
ggaagtagagggctttctcagctttaaccgggttttcacctttaagaatgataaattctt
ctttaaaatccagcgttcccagctcctgcgggagcacaagggcgcgctgcgcctcacttt
ctgaactgcttttcgacgttgagcgtccgcttgtcttgcttgaacctgtcgatttggtgg
tgatatagcccagcttttccgaaatctttttagcgtcatcttcttcactgacagcgtaga
taatccggcagggatgcgcactcatcagcgttttggcaccttcaacaccatagatttcat
taagctgactgatattctggtaaatcgtcagaagtttgagtttaaacccggcaatataac
ccgaaccttttttaatgattggcatgtaaccaatagacggaaactcatccaggaacatca
gacagtcatgtttcagtgtcgggtcaaagtcagggttttctcgtaacgtgacttccacaa
cgaagttaaagaacaggttgaggaagtcataggccagggacatatcttcagcattaacgc
caacataaacagtgatatcttcccggcgcaactggcgaaggtcgaaatcattgccgtctg
tacatttgcgaacagtcggaagataaaacagactcattttcttacgaaacgaaccatcaa
tactcgaacgttgttcgtcttcggtttcgtgatactccctgattttggtcagggcatcgc
gcagatgatacagcgcgttttcatcaagtccttttgttccctccaggtcttctcgcttac
tgagtatcagctcccggtcgatgttgctgtacaaatcgactacagaaccaattgagaaaa
caggtttaagcccgaactcaccaagccaggaggggtcgtagttaataaagaaatgaagca
attttgccagccccgtccagtactgccccgcgaggttattaaagtgtgcttccgctccgg
tcagaccgtaagacgggaacaggatctcaatcagcttcagcaggtctttagccccgctct
cttcttttaaatcaatatagaaaagcgggttaaactgatgcgttttactgttgaaagggt
caagaagatagaccttattacccagcagtttttcacgtaccttactggtgattttccaca
gttcctgttttggatctaatgcaatcagggaatgtttcctgaccagcaggtttggaatac
ctattgcagcccctttacctgcgcgggttcctgcgccaagtgatacaaaatctggtgcgg
tataccacaggtatttacctttatatgcacctacaagaatatcagtatcgttttctttct
cccatttcagaagtttcgattttcttaaatcattatcactggcaaacttcgcgtcaccat
aaagagcaacatccgttttattcagttgccagataataaaaacaggcacaatgagagacg
aaaccatacctgataaaagagaggggattgcggttaacctgatatctgtccgtatattac
tctctgttattatccgccacagcagcatggaatcaaaattcttccatatataaagcggcg
tttttccgttcaggaagtaaacagcaactgagccagtataatacgtcacaagacacataa
ccagaccgataaaagcccactggcctttatcgggtagtttcagagacataatcactcctt
cagcttttcaaagtattcctgaaaatgaatatcacgatagtaaatacccgatgcaaatcg
gttatcttcctcatcgatgtacttaatactcataatcacatcgacgttgcttaacaccct
ccgcaatataatgttataaggcaaattctgacattcagggttcatatagcaccgttgaac
cagtccaagcacagcatcttcaggggtgctctcatggacggttgtaaggttccctgcatg
gccggaacttgagcctttgagaaaatcccaggcttccgcgccgcgaacctcagtcatgag
gattctgtccgggttcatacgaaaaccagaacgtaaaagagaagcggaactgacagtgct
actttccccttctgacgggtaatacaatttcacatgatttttgtggaacctgaactttgc
ttcatctgtatcttcaattgaaatacatcgtaaatgatggggtatgtactgaagacaggc
atttgcaaaggtggttttacccgcccccgttccggcacaaaataccatcgttttaccctt
aaccaggcattcagggacaaattgttcaaaacaattatctttaaacattgaagataattc
atcttctttatccctgaatttccccccttgatttagccttgagtaaaacccttgtttaac
aaaggtatcatggtcgataaacacactggacggcttacggattgtaatagacaccgtttc
ccgttccgttgccgggggaataactatttgtacacgctcccctccggggagcgtaacaga
acgtaagggatattctggcgtaaccgacccaccatcatgataatcagaaattgcccctgc
aaatgacatacaatctttaaaatccatttttaattcatgctgctgccatttcccactcac
tttaacaaacagttcatcaggccgatttaccgcgatttcagttaaaccatcgacttcatt
aagccagtggtggaagtattcatctattatttcataaacaatatgtctgttctctgcatc
cttcataattcaccttttcctttaagatcttcaataaaacgcatgacttcttcgtaatta
aatcgatgcgttttgatttgtttcagtggtttggggaaaggaacgccatttattggtatg
cccttacgaatatgatggtatatttcgctttcccttattcctaacagcattgaaaactct
ttgatatccagcgttatcaaattacctccgggtacccaccatttttaatttgtagatgct
ggagaaatccaaatcctgaccaacgatcagagtaatgatttccccctggtttttataaag
cgttggagggatatttacgctgtttgcaaacgcttcgcgtgctatatcagcaaaagcctg
gcgactgttagctgtatagtcggtctgattgtctttattacttttagccgctccacttgc
ggcctgtgccacatcggggatcatgccaaccatcatcgcgcccataaagcgatctgcaaa
atgtgtgtcaatccagcctgaagccccggcctcacccagcgctcccgccgcctgtgtatc
aatcagcggaatatcaatgaaaggttccttacgtgttctaagcttcgtagcagcgataaa
cacggctccctgaccatgattgaacgtgcccgttttatacatcagatatgcggctgttcc
cttttcaattagctttacattcctgtttgcactgtatacgtcctcattaatcgtacagac
cagcttgccagccagatcagaaataaatcgtctgtccagcgagcacttaatcgcggtatt
ttcaggaatgaaaaggttagggtcataaggaacgcgcgtaattttagaaagctgcgcggg
ttgccctgcattaacaggctgaacctctgcctgtttgtcactgccgtccccctcgttcct
ggtattgctggccgttgatgagctaccaccggaatttgaggaagcagagctgctcccccc
ataggccacatccagcgcacgactgaagttttgttgtactttttccggtggcgtttccgc
tttgccgctgctttccttccgttcttccgtcttagccggttcttccctggtgttgaatgg
atcaacatcatcgctgagtcctgtcgcgcgttttactgaaccagtagataccgcattact
ggcaggcttatcatcaccgctggacattgcacgaataatcgacgggatatagtagacaga
caccccggcggccagcagaaggaaagcggccacaataatcaccagccccttacgcgattt
tttaagcttctcgatacccaggcgttttactgatttaccgtcatcttcatctcccttatc
cgttttatcgttttgctcaatttctttctgatgccgttcccgtagtgcctgttcaatttc
tacagcggtcgggattttattttcctgttcgctcactggatcacctctttctcaacgttc
ggggaaacggtatctcctgccggaagacggactttgccaaagccccggttttcaacccca
acaacctgatttcccatacgcaaaacaaagcgctggtctacaggaacaccaacaacggtg
aaactaccgctgtttttgactaccgggttagtcagcgtttcctgttcgccgctcataaca
aagacgctggggattttcttcagggggctgaagccaaaccaggtatagcggccatcgtca
tacgcataatccgggctgattgactggctgccgtcagctacccgcttccagtaatcccag
ttcttgggcgacttcgcattttcaagagaacggttgattgcctgctcctcctgccgcttg
ttaagagcctcaatccgtttcttctcgatttcggcttgctccttccggcgttcctgcggg
tactggtaattaacaacaaacgcgatcttatccggctgccggaacgttcgggcgttcagc
tccatgctgtaattacgttttgttgtgcgaacaaacaggtttgttcgccagcgttccagg
tcgttttcaggatcaagggctacactgaccacctctgaagactggttgccattgtcatcg
gtactgttcttctgtacggtctgtttgacgggcttcacttcgagatacaccaggttatct
tctttgttcacttcccagccctggggaaagccggttctggcactgatgaccgtttcatcc
tcgtcaaataccagtgtggttgtatagccaaccgcactgtttatgactgtcgtgttttgc
gggttataactgacaatctgattacggggatcaaaacggctggctgctggcgtaacggct
gcatggcagacgtgcgacaccaacagaagcgccacaattagcgctcctgtattcattttc
atagttttcaccctttcacttctttatcgcgtacatagctcgttacaacgaatttaagcg
ggttattgtttcggtcacccgatgccatttcgacctgtggttcaatacggtaggtcaacc
ggacgttccagtattcataatcatcctggcctgtcgcgacatttcgaatggttaatttaa
accggatatatgctcccatatccttatcatcgcgccgggatgacggactgataatcacgg
acggattatcctgaacagatgcggttttttccgctttattataaataacctttggtgact
ggttgccgttgattaaagcgttgtaatccgtcgccacattctcagcgctgtataacagaa
cataatcataatcatgctggagactgaaatagttatacccttcacgacgcttcacatact
gagtaatgaagtatttcgccagcgcttcattttcagagaggttttcttttttaacagaag
tcagtctttcagcaacgccagtgacaccattaataagataagcttcgacaaccgtactct
ttaacggtagcgctccattcagtgccagcagagacaacacacctacggcaattcctgcaa
taccaccgaatttataaatgcggttcattttctcctgcatcaatacatttttctcttcaa
aagtagttgaagagtctgttacttcttttttcttgttaaaaccgggaagttttaatcctg
agagtttaaaccccattgcgcattacctctgctgaattaacaggttcgctttttccggat
accggaggttgtttatgtgacgcctggcatccgacaaggcaaagcgtcacgatagccgtg
ataagtagtttcataatgtgagaacctaaatagaggagtgaatatttactgcggaatact
cagagttgacagatttaaataataaatcggttaacctccatatttctttttcgccgcatc
tatcgcagcctggcgaagcctcttagcgccaatattaacgccctgcccggtcagattccc
caacttaccggatacaccaggagactggttgaaccctccatcctgacggcgaacgccttt
ccatgcgccaatccctgcatttttacccataccaagcagattacgccccatacgggaagc
gccgaacacgccagcaccaatccccattgcggctgccccttgcatcgcgccttcaacacc
tacccctgcgagctgggaagcataggttttggcttgccagataatccaggccataaatgc
acctgcaaccccggcctgagcacctgttgatatcagatttaattcatctgcgttagctat
cgagattgtcagaatgccattaaggaacgtcattcccgctttaattgccagtccacaaaa
caagaatatgaagcatgagctaaatattaactgaagccagctattaaacatctgccttaa
aaaaccaaatgaaagacaaataataaacaacggcgcggtaatagtaagtatcttaatagt
aacttcggcggcgagataaactattgaagttagcaataatgcaattatccctccagcata
tgttaataaagatgcgattgccccatctgttttcacatacttcgaagtatctttggacat
aagatatgcagctacctgctgaactttctcccaaagctcgtcaacccatttccaaggatc
acctcctgcaaatgtttccttcagcccatcaatggcctgagttgcactatctaaccaccc
ccccatatttttgacaaaaacaagaattaaccagaatcgacatagattccataaaaaatc
ctgcactgcggttttttgcttcccaactattgtggtataagcataccacaatatataaat
ggaaataccatacttacccaactgagacgctattgaagaaaagttatctaactgaccagt
caaagactggtcaagagttttaacaataacgtcatgagcggcctggaaatacctagaagt
tgccatagtggctccttttaacttccatctttacccaatacatttttgaatgcatcttta
tagtcaacatgcttaggatgtaattgcttatacctaaacaaaccttccttagcgttttta
caattttcgctatcactcccagactttttgcattcagctacttttttcgttgcatcgtct
acgtgagactgccaccagtctacagatttaacctcttcacacccggtaagaaagaatgta
agccccaacgccgcaactaatccatattttttcaaaatgccccctcagttcatttcataa
ctctgctgctcaaatgctgccttataatcaacaactggagtttctttattaacagcccct
aattgtttctcctggaaagcagcctgtaacattttctccttgtattctgcaagatcgcgc
tgcttatcgcgatacatttcatactgaaatttgagcttgttaaatttcaggcttgccaga
gatacagcgtttgtcgcgtcctgcgtggctttcgtgtcctgggcgttcttcacctggtcg
ataaggtcggccatttcctgattatcttcacgcagtttactttccagcttattgccgtac
tcgatccccgccagttgggacaggaacgaggcttcacagccccgcaccaggtcgcccgta
tatcccagccccttacaggtgtttgtcaccttataatcggccagtagtgatctggcttgc
tcagacagggtggcttccgggttcttaatgtaatcatcaatgaaggagttcccctggtcg
taaatattctccagctccttactgacagattgcgcagactgcaccagtccctgaacatca
cgaatgcccgttttggtcagcagctcctgcttataggcattaatctgtttctggtagtgg
ttcacggtgtcctgccactgtttgaggcgttctgtccagcgctgcgcttcgacagcccat
tcagggtttgcatcaatggcaacgggaacaccagcctgagcaccagaaataaccgtaaca
gaggcgataagtgccgcaacgatatgctttttcatagggattccttaaatcaggtttgca
cgttccagataggtatcaagccactcttccggcttcataccctctttccagatttcatcg
aacagttcaagctggggtttcgatgcgctgagaaccggtaggtaatacgccgcttttccc
aaatccagtcttgcgaaagccgcaaaatcatcactttcccccttcctctgtgggtttttg
acgaccaggaactgacgagataacgggtcaatggctttaattttgtcaaaataaagttct
ctcacttccaactcgtctacgtactcactacgtttcgctttggggttcgccagataaata
tgtgttgcgcactgctcacgaacggcagccgcgataggtgatttaattagttcatccggc
gattgtgtcgctacgacaagcaccatatccagcttacgcgcggttttgagtttgttataa
acaaaatctctgaacgcttcgttgttaatccattgccagaactcatccatgtagataagg
agtcggcggccatcagccagcatggtgacacggtagatgagatagaatgaagcggcgctg
gaaagtactttgttatccagaaactccgttccgtctataccgaaaacgtccaggttgtcc
acatcaaacgtatcgtccgggttatcaaacacccagccaaattcccctccctgcacccag
gcattcaggcgtgctttaagcccatgccgccgggtttcagtatcatcaggctccagaatg
agtggtcgcaacttactgatcggataagagcggtttgacctctgcatcaggcgctcaacg
gcatcagaaatcaggcggttctggtaatcatcaagcggctcactgttaagcgtacaaagt
agcctcaccaggtctttcataaaggaaatatttcgtttggttggtggcaaagccgcaggg
ttccagccagtcggctctccttctttcacccgaaagtaagcacctcccattgaacgtata
ccgggttccgctgcccgatctttgtcgaaaaatactgtagttaacttctttaatttcctc
tcaggtggaaaagactccggcgttccgaactgctgggcggcgaaagccttagtcatcatc
actaccgttttacccacgtttgacgtaccaagaatttcggtatgccccagcgtggggttt
ttaccgaagtaattttgatgctcggtagtcatgtgatagttcaggttataaatatcattt
cctgagccgcccagggtgataaggttgttaccccaggtatttcctttctccttgcccgta
aagaaattatggaagctttccatttcggcaaagttcagactgctgatagaactcaggcgt
ggccgtaacgtgtagttaccaggtaactgagcaaaatacgctgcgccaagactcaaggtt
gaataggttacgatcagccctaaatcctccagggtcgtcgttacaatattggtgtccttc
accagacgctccggcgaatctgcgtaaacaatcagtgtctggtgacttttcccgaaagaa
atatagccgctggagaccatatcgagaccaactttcaaatcagcgagcaaggatttagcg
gcatcatcggtcatttcgagtttgtcgatctgatcatccagcgccttgattgcagactgc
ttgtctatcggagttaaagaggaagtctgtacatactcaaccgggagatacatcagtgca
tcaaaaattccggcatccgtttcctgaaagtagtccttgatctcgatgcaacgaaagtac
cgggcatggtcagaggcagtgatttgtccagcatcgttaccaaagaacaggtctttacca
cccaggtatgtataaaacggactattggtgactctgactttctgccagcgcccggatagc
agtttctggaacagcgtaagctgttctgaataaactatattattttcttcatataaccca
agacgacgggaatgaaaccgggagagataggtgctcaatctgccacatatttcattcata
tcattaatgggttcttcgaagatatttttattaccctttttccttgaaagaaaatgcgtc
actttatcttcagcgctgaacggtttatagcatacggttaagtataatttgttttcaaaa
tactcagccgccgaaagcgattcgtaataatcgttcatcactctgttgacgaatgggatc
ttgctgtcaaatacaggtcgcacttcttttctaacccgaatacgatgcgtataaaaggta
acgggtttcccatcaaaactacgtatcagcgtattgagctggtcagtaagcaaggctaga
tccgcttcatctacacattcaaaataagctccgtcaatctgccaggtcgccagtagatca
tggtttctggtaacaatgaggttatcagtgatgtgtgatgaatacgggattaactcttca
agagaagactggtctttaagcttcataaaattgtccactttcgatatatcgactgcgtcg
tacgaactccccgcataatggacggcattgaagcgcttgtttgccagaggattacctttg
atttgcattcgcagataaagcaggtcaaaaaagcgttcatctatcttcgtaactcgcttg
atggcataccagccagggaggatgagggcatacatagcctcatgaatccagacaccaagc
aaaacgcagataacgcacattccaagaaaggggtagagcggaacgcccagccccctaatc
aaagcggggcgtgtcagccctttaaaaacggtactcatttttacgcccccttttattaca
tattacgctaaccagtcaggcagatatggcgcaacaataaagatgataatcccgataatt
aaaggcgtaatccacgctgcatgctggcgtgagaagatagcgatataaccaattaccagc
gcaatgatggtgattgctggcttacggatatccgtcagaaaatcgataatcttctgcaag
aagccagttgttttagtggatacatcatcagcaaaggcgggttctgctacacaaagcatc
aatgcagccataaatacagaaagagttaaataacgtttattgagttttaacatcgtttgt
ttccttttcatctaaaacagtgccacgcatggcatattggggatatacggtaacttcttt
aggtttgatactctgtgttacattctcctttctgattgcatctttaactgaaggaaccac
ccagttttttttgttatcaggcggattaaaccctatgcgctgtatataactggtgttatt
aaaatctgattcaggtttagttcctgtttctggattgccggaataatagcaactcaggcc
acgtaaaatatcgccaccacgtttataacaatccaccaaaatttgctctgaaaccttgag
attttcgcaggggtcaaacattttctcagcggttgtattgaagtttgcaaaattcgtact
cgttatttgcataagaccgactgagtaacgatgatttcgtgattcaatttgatttacgat
ctggagtgcagcctccttagttttgggaaagtaggacactacgcctttgtcaccgggctt
acgttcaaccttcggtattatctcggcaatagcatatgggttaaaaccagattcaaccct
tgcaacttcatgcgcagtatcgggatgaacgctggccgcgcattgcaaagcaagcgccgc
aaaagcagtagtagataacatgattttctcccggccagaacagcgcggaaagtttagact
gaatggttagtcatcgaagtcgtcatcgtcttcatcgtcttcgtttatcagctcctcaat
agcctggctggaatatttttttatgaggtactggacaacaccagagcttgaaatacgtcg
ccccctgcgatagccaatctccagagcaattttatccagttcctcacgagaagctgaggg
caggtagagtgtattacgttggggcttgcgtctcgttgcggttttttttcgggtagcagt
catttttcttccgtttcattttgtgggttaagcttctctctgtgatgtagtggatgaaag
ccatacttctttgctgcggattatccatgagtagaatttcagcaaaatcgtgtggaattg
atttccttaaaagatttgcctgagctgttgtatgtgattgtctgtacaaaagctccgcca
tcacatcttctggtacaggtaaaggctcaccgccaaatgagataaagcgttgtacgtaag
ggatagcagttattgtagtggaatgaacctcttcaaaatctgcctggataaaaagataac
cgggaaaaagcggcaaacgtctttctcgatatgaaattatcttatccgggcgacgatacc
tttcagtctccataggacagaagtaagagaagttcaggcgttcgagatgagcaaaaactg
ctgcaaatctcgtagtggtgaattgcaaaacataccattccatagtttttcctttcaggc
gctctctcgactcggatgaccccgaatcagagaaaaaaaacaaaaggacaaatttacatc
tcataaaaactttatcagctacatgtgctgcgttcaaccacacaagcagatctttagatc
gcatttacgacacatttcattttgtttgtgcttgtattttatttatatctagatacatat
gctatttgataacaaaaaagcagatcgattgatcaccatgcgcttattttatagtcaagt
taactaaattttttaccgctagttactttttacaaaaactctgctaacaagataaataaa
tcgatcttaatcaataagttaccggagagtatgaattatcctaaacgaattccgattttc
actttctgttcgctttgaatcatcgactgttttatttgcgagaaatttctcatctggagt
tgctgtttcttaatcatctccgcgctgttcagcaccagctctttactggatgaagagatt
ctgtctatgcccttaacccccaggttctctagctgccactcattcctgtgtgcagtcttc
cagccatgctgtacaccgttcttatcaagtgcagggattttcacctccttttgtcctaac
ttcttcagcttaacaagatcacctttcttaacgttctcgcgagtggttaactcaccaaaa
tcagccccccaatatgttttctccacgcccttgttcagtgtcttaagctttatgaaatgc
tgctttggtttggttttatcgttctgataatggtcgtagccaacatcaacaacctcataa
acgcccttctgtcgttttggcgctgttttgtgcgcatctttaatagactggttaagtcca
tgctgctgcttatgagtggctttaacgtcatagcccttcatcttcagctcttcacaaaaa
cctgtacgaatttcccgtaaatcttttttcctgatatcagctcgtttaccgtcattatca
cgaatacgaaaaacgacatgcacgtgtggatgttcttttttgtcgttatgatagccaagc
acaaaacgatgatttgggtacttcttgttcatcgttttcctgacagactcaagcagatct
tcaggttttacctttgctgatacaggcggtgaaaacacaatattttgggttactttttta
ttttccttacctttatcatcgaaaacattttgagggtcattagcacgatctatcatgtgc
tctttagcctcctgaatctcatcacctttccatacctgaccgctttcactcatcactggc
agctctgactcccggctcatatagtcaatactgtttcgaactccctgccgggtaatcgca
cctcctgagattttgacaacaacctccttactggcacccttgcggttgatacgttcctga
acgttgcgttgatagtttttaccaccatttttaactttatgggcgaaagcagacttgcgg
ccagcttcagaggacttacgcttaaccctgaattccttgtcaacataaacgcccatgatt
acacctcaaccttgttagaaacagttcgccctttgcataacataatgtagttttcaaact
cacttttgagactcattatctctgaactcaaccgctcagcgtcctgatagaacccatctt
tatcaagtactctggcattatcattaacgataatataatgaaagtttcgccctattttat
ctattgcattacggcaacgattcatcaccagaagttcctgatcgaaaaaatcaagttcat
tttcaagtgtcgtctggattcgataacgacattctctggataaattccagccatgacgat
gagccgctttctctattaaagttctttgtttccctgtcaaatacattgtggttttgataa
aatcatcattgtcttttgacacattaacatcttcatttttaaccttgcttttcagtaaag
cattggcaagcagcttcattccttttgccacggttaaacccggttcatctggataaagtg
ttttaagacaatcaagtagatcatcatgttggctttcttcaatcctgaattgaacttttt
tcataaaactctccaacaagaaccgactgtaggtcaccgggcaaacgttgcggaatggcg
tcagagacgtcattttgcggcgtttgccctatcctgcatcgcagtgaactacctccacac
ataaattgtgcttcagcgtccatcgaaatgcaaaaaatgaaaggctatcgtggctgtgat
ctggtgcgtctgcgaccggagacaacggattcgcggctaacttgggcggaaataaattcg
ctacgcgaatggcctggcagggggcgcgagcgctgttttacggaatatacaaaaaaagca
cctcccgtaaacgggagggcttcggcgattcaggaacgggaattttattctgcctctggt
gtgtcgccttccatgccctgccgggcatcatggagccagcggcggaggttactcattctt
tcccggtttgcccggctgggactttttcccctgttaccgcttagtatactccagactctt
aacccggcctcgttagtccagtgcaatacaatttcccctttgctgttaaatcccagcgaa
aaccggacagctccccgcctctgttctgcactgataaaatctaaaaactcctgttttttc
atagcacctcctgtttttctatcagtgcttttgtttctttcttttccagggcttttctga
gtaatgccatgtactcaggaaaagcagagaatggcatcaagggaaaaaccggacgcccac
ccttttcaacagtctgtattgctgataacatgcgttccgacattttatattcctcgcgag
ggaattgagtgtcacggtatcaggttgcctccacaacctgataccacccctaattgatta
actccgcagttctcttatcgcttcatttttggcttcctccagttctttaagggtatatgc
gaaattcttccagttaattacttcgtttataacctcagatttacttaaaccacactcatt
aaaccaaaagttaatatttttcttgagggaatttttcgccgtcagttcctcggacaacaa
ttcactaacagacgtgataacataaccacgaccgcgatttttatcttcgaaagaatgaac
ggcaaggaagagagtttctgaatggacaaaagcagagcaggtgattttttctttcttagt
gtttaaagcctggaaagtgataacatacgtgttcattttagtctcccgcccgtttgggct
actggatcatggtaaggaactattcccgacctacaaataaattataccatcatatgatgg
taatgcaatttatttagtcactttatcctgatttttttctctcttaacgagctggtaatc
tggatgttcatcagccaggagcaaaagtaattcatacgtaccagcggctaaaccacgaga
cgttttaccggatgtttctttggcttgccaggctgataacgtaaaaccaaaccgttcagc
ggcttcctgctgcgtaaagccagctttaatacgtgcttgtttcacctcttcaggtgttgg
cttaaaactcatgattttgtaccttcacaatagtatctgtatagaatttcaataaaattg
gatcatcaatttcatctttaacgttcgagaattcttcgtaataaaatgatttttggaaaa
caatctttttagttgtttttttatccgcttctttagagcgtaccttcatcagtttttcaa
gttcaataaacaaacgtgttgcatcttcagacacaacaatcctgtatgttacattacctt
tgtttttcctgtcgctcaggacttcattcattttttgcctcatagctgtttaataaaccc
cgctacctttatgagctgatctacactcaggccacgaattaccatttcatatccgtcgcc
ccgttctgatacgttaccatctaacccattctcaactttaaacccggtcaatgtcccatg
ccagctttcaagatgcactaaacgagatagcattcctttcaggatcagttttttctcgcg
tttttgctgtaactgttgttcatactctcgcgccatatctacattatctaaagcatccga
caggattttcttttcaatatcggcggcgatttctacagggttacgctctggcgatactgt
gcaagtatggtaaggacttctccagctgcgactatctacgcttccaatgataactaacct
tcctttctccattcgaatatgtatagagtaatttttaaaatcaggtgaggttagcttaat
cctgtactggcaatcatcgagcagatttacacgccagccgttccccaggattcgacaaac
gatttcaaacaccggtttataccgttcaaagaaatttttctgttctttcatcgattcagc
cttttgaactcaataaaaaagccgtaaatcgaattacggcagttttaagactattcatca
aagtgtccatcatcacttgcagcttcctgggcttcgcattcctgctgatatgcttcttcc
ttcgcaaaaagatgcgcccatccttctgcgtttaagccacggtgcaagactgaaccattt
tcattgcattctttggctgtaacttcgatctcatccgggcaaatgtaggctccgtaactt
tcaaaaatgtttatcagctccgcttccgttatggtcttgtttttcatcaacgtgtctccg
aatcaatctttgccatgttctagggggctttcgcccccattccggttatgcgcttgcttc
tacacgtgtccagcctgacgccttacgtttacccgctgtaccatacatttcacgaatttc
ttcaatgctgtgttctttacggttccagcggcttttgtgttcttcaggacggtaaaacca
ttgttttttcttagatgcccacttacagcccatttcctttaaaatgtctttgtgttcttt
agtttctccgctaatccagacccaattaccaataacttcatagacaatccctgtaaggcc
ggaaagcgtattcagaactttttccagatcttcaccgtagttgtaacgtgcgttttcatc
agtgctttgaaactgattgattttatcaatgttagccatgagaaaatcaaacgcagcatt
tactgctttcatcagctcggcacccaatggattgcggtctggatgatattttaaagccgc
ttttttgtatgccgccttgatgtccttttcagtcagatcaccggataaaccaaaaacgtt
taatgcttcctgaatattcatttttcgctcccgcccgtgtgggcttctggaatctggcag
ggaaccattcccaaccaacaaattcattataccatcaaatgatggttatggaatcatttt
taatgctttacattgtaaagattacataaagatgtatattgctttaccgcgcatgaaggg
atttccgaaagaggcgcgaactgtagttacataatgcgctgtcgtaacatcgcgccggag
acgttcgccaggactggcgaaccaacaagcccgaatgagagcgataacccccctcacccc
tgccaggccaatttctgactatcagacgatgtttagcctgtcgcagttagcgcgtgagct
tgcgaacggtacgccgggtcagtgtgaaacactggcgcggggcgctgtatctgcgcgtta
tgagatgcgttagcagcgaattacggggcgggttgctgaaaccgattgatgcctgacagc
aaaaaatgaatccgggcgccagctgctgcacgaaaattgccagcaaaaaacacttggcca
tcctcgccggtcgtgaaattttgctggcataagaaataatccccccggtatgaggggctt
gtctgaaaggttagtggttgggcttactgagagtgaactgtaacccggctactgctgcaa
gctgtgcaagtgttgtgatggtcgggtttccgttcggggataatgcgcggtagatactct
gacgagcaaggccggattttttggccgcctctgttataccccctgattagggatcaggtt
aaaaacgagctgtatgacgttctaagcgcattttacccgctccgttgaaccatgaccggg
ttaaagcggttaaaacgcctctgagggcttttgagagcatttaagaattggatcggaaaa
ggatcccgtctggatcttttagagagattacaccgctcgccgcagccgaacgacagggcg
aagcccgcgagtgagcgaggaagcggaatttccacggggtttcaatagagcacttacgcg
ctaaggttaatatttgctcaatttttggtggtgcagtgctcagggaggccagacggatct
atcctctggatttatgctgagttatccacagacgctgtgcattaaaagccttatattttc
ttcttgatcttaaaaacttaaaaacttagctcgcttcaattacctgaaaattatggaaaa
aaattgctaaaggtgagaggatttttcacgtaaggtgagaggatttttcacgtaaggtga
gaagatttttaagttaaggtagttagatttttcactaaagatgagaggatttttcacgta
aggtgagaagatttttaacggtttccacagtttgactgaacatcaagtgaaac
